# Supplementary material for: New Anti-Glycative Lignans from the Defatted Seeds of Sesamum indicum
Source: Molecules. 2023 Feb 28;28(5):2255. doi: 10.3390/molecules28052255 (PMC10005424; doi:10.3390/molecules28052255)
Supplement: Supplementary file 1 [file molecules-28-02255-s001.zip]

Archive with 1 entries (1 files):
- molecules-2210858-supplementary.pdf
